# Supplementary material for: The Effect of Mitochondria on Ganoderma lucidum Growth and Bioactive Components Based on Transcriptomics
Source: J Fungi (Basel). 2022 Nov 9;8(11):1182. doi: 10.3390/jof8111182 (PMC9692720; doi:10.3390/jof8111182)
Supplement: Supplementary file 1 [file jof-08-01182-s001.zip]

Archive with 1 entries (1 files):
- jof-1965920-supplementary.pdf
